# Supplementary material for: 2,2-Dibromo-N-(4-fluoro­phen­yl)acetamide
Source: Acta Crystallogr Sect E Struct Rep Online. 2012 May 19;68(Pt 6):o1824. doi: 10.1107/S1600536812021174 (PMC3379398; doi:10.1107/S1600536812021174)
Supplement: Supplementary file 2 [file e-68-o1824-Isup2.hkl]

# 
# h,k,l, Fc-squared, Fo-squared, sigma(Fo-squared) and status flag 
# 
data_I
_shelx_title '    X in P2(1)/c' 
_shelx_refln_list_code          4 
_shelx_F_calc_maximum      258.28 
_exptl_crystal_F_000       592.00 
_reflns_d_resolution_high  0.8326 
 
loop_ 
 _symmetry_equiv_pos_as_xyz 
 'x, y, z' 
 '-x, y+1/2, -z+1/2' 
 '-x, -y, -z' 
 'x, -y-1/2, z-1/2' 
 
_cell_length_a     9.7460 
_cell_length_b    10.9800 
_cell_length_c     9.4260 
_cell_angle_alpha  90.000 
_cell_angle_beta   96.330 
_cell_angle_gamma  90.000 
 
_shelx_F_squared_multiplier     1.000 
 
loop_ 
 _refln_index_h 
 _refln_index_k 
 _refln_index_l 
 _refln_F_squared_calc 
 _refln_F_squared_meas 
 _refln_F_squared_sigma 
 _refln_observed_status 
   1   0   0     2344.55     2278.62     42.13 o 
   2   0   0     5777.44     6060.46     90.90 o 
   3   0   0     9539.31     8479.06    129.91 o 
   4   0   0    22707.75    22703.07    253.73 o 
   5   0   0      842.89      795.28     70.47 o 
   6   0   0      241.27      224.78     54.61 o 
   7   0   0     2287.04     2598.93    121.41 o 
   8   0   0      222.11      226.10     79.44 o 
   9   0   0      226.39      271.62     77.99 o 
  10   0   0        0.29       45.30     63.94 o 
  11   0   0       14.47       21.37     63.50 o 
   1   1   0     1595.77     1535.63     31.35 o 
   2   1   0     4423.52     4724.54     74.33 o 
   3   1   0     8422.60     9160.48    126.46 o 
   4   1   0     1575.42     1659.75     69.15 o 
   5   1   0     1789.87     1721.53     82.67 o 
   6   1   0       45.21       16.02     54.87 o 
   7   1   0      689.78      754.15     78.17 o 
   8   1   0      485.87      423.97     81.95 o 
   9   1   0      174.15      113.83     72.68 o 
  10   1   0       65.46      117.37     64.88 o 
  11   1   0       28.68       49.06     60.31 o 
   0   2   0    14256.86    14185.43    109.53 o 
   1   2   0      595.63      555.30     25.95 o 
   2   2   0     3506.43     3430.16     63.83 o 
   3   2   0    14256.84    13972.78    154.55 o 
   4   2   0     5701.57     5387.00    114.71 o 
   5   2   0     1185.55     1063.13     73.49 o 
   6   2   0      363.33      279.55     61.66 o 
   7   2   0     1785.68     1829.28    104.24 o 
   8   2   0      552.19      561.81     80.30 o 
   9   2   0      289.67      336.69     80.89 o 
  10   2   0       12.53       51.22     70.16 o 
  11   2   0       75.45       51.05     60.42 o 
   1   3   0       86.66      116.13     20.55 o 
   2   3   0     3884.53     3887.83     75.50 o 
   3   3   0     1128.23      929.12     51.85 o 
   4   3   0       96.03       85.60     37.16 o 
   5   3   0     1285.31     1160.03     76.10 o 
   6   3   0     4132.45     4107.95    133.53 o 
   7   3   0     1386.07     1456.65     92.96 o 
   8   3   0      315.13      267.23     72.58 o 
   9   3   0      177.82      208.46     74.60 o 
  10   3   0      424.32      364.05     81.20 o 
  11   3   0       57.03      173.27     53.63 o 
   0   4   0     2664.72     2573.22     71.60 o 
   1   4   0     6269.41     5994.44    102.12 o 
   2   4   0    20949.66    22297.97    203.35 o 
   3   4   0      152.06      244.05     37.69 o 
   4   4   0      970.98      906.35     61.84 o 
   5   4   0     1691.18     1778.49     84.43 o 
   6   4   0      837.64      766.77     80.77 o 
   7   4   0       87.79       39.01     64.86 o 
   8   4   0       43.79      104.16     65.80 o 
   9   4   0      137.42      169.77     71.20 o 
  10   4   0        8.40       40.86     64.25 o 
  11   4   0      188.65      189.52     56.53 o 
   1   5   0     2765.25     2834.37     87.39 o 
   2   5   0     1083.53     1123.26     58.97 o 
   3   5   0     1196.55     1117.16     64.78 o 
   4   5   0      538.68      575.34     64.76 o 
   5   5   0       90.22       96.00     52.61 o 
   6   5   0      140.76      248.85     61.11 o 
   7   5   0       20.32       40.49     66.96 o 
   8   5   0      136.73      203.74     73.52 o 
   9   5   0       63.05        3.93     69.14 o 
  10   5   0      151.03      183.55     60.74 o 
   0   6   0      486.27      428.72     57.92 o 
   1   6   0     3665.19     3614.05    109.93 o 
   2   6   0     9231.04     9981.73    172.52 o 
   3   6   0        4.37       52.25     52.25 o 
   4   6   0       42.76       14.92     58.48 o 
   5   6   0     2421.52     2259.91    113.14 o 
   6   6   0      891.18      753.58     88.05 o 
   7   6   0       54.25       38.98     74.41 o 
   8   6   0       17.14       60.32     72.05 o 
   9   6   0      173.42      175.61     67.25 o 
  10   6   0        1.07       13.79     63.96 o 
   1   7   0     1079.67     1095.72     75.62 o 
   2   7   0        6.31       60.23     60.23 o 
   3   7   0      104.23       45.95     65.17 o 
   4   7   0     1725.90     1723.91    107.52 o 
   5   7   0     1071.41      928.74     97.85 o 
   6   7   0        0.39       39.98     71.45 o 
   7   7   0       46.99       20.71     78.57 o 
   8   7   0      411.69      404.86     86.65 o 
   9   7   0      128.45      149.86     67.55 o 
   0   8   0      974.32      883.96     89.28 o 
   1   8   0       79.05       88.15     68.49 o 
   2   8   0     1459.36     1530.41    100.55 o 
   3   8   0        7.57        7.77     72.82 o 
   4   8   0      179.25      158.28     82.30 o 
   5   8   0      224.54      177.84     86.18 o 
   6   8   0       71.23       78.37     83.28 o 
   7   8   0        1.39        4.35     81.15 o 
   8   8   0        0.50       62.31     76.50 o 
   9   8   0       59.98       44.08     72.56 o 
   1   9   0     3153.59     3227.87    156.25 o 
   2   9   0      103.88      130.25     88.35 o 
   3   9   0      146.46      288.90     85.60 o 
   4   9   0       78.67      204.92     89.55 o 
   5   9   0      465.88      403.19    100.56 o 
   6   9   0       21.11       23.04     86.62 o 
   7   9   0        0.18       93.06     73.22 o 
   8   9   0      168.75      309.88     73.64 o 
   0  10   0      395.50      519.73    105.88 o 
   1  10   0       15.15       57.26     88.23 o 
   2  10   0      266.52      284.40     99.39 o 
   3  10   0      307.38      253.41     96.73 o 
   4  10   0       98.61      225.12     89.44 o 
   5  10   0        1.32       38.73     83.56 o 
   6  10   0        4.63        9.30     89.29 o 
   7  10   0       45.98       93.95     80.11 o 
   1  11   0      396.90      161.85    112.40 o 
   2  11   0      222.34      106.33    101.12 o 
   3  11   0      387.08      247.39    105.06 o 
   4  11   0      317.41      386.89     99.44 o 
   5  11   0       11.10       37.99     91.37 o 
   6  11   0      156.52      153.13     80.78 o 
   0  12   0      193.13      119.85     96.35 o 
   1  12   0       11.94        9.97     98.76 o 
   2  12   0       50.29       89.04     97.69 o 
   3  12   0       45.63       96.74     93.53 o 
   4  12   0       35.77       97.01     84.32 o 
   1  13   0      244.56      241.26     89.59 o 
 -11   1   1      191.00      212.14     63.07 o 
 -10   1   1      199.67      240.31     75.33 o 
  -9   1   1       27.66      181.30     62.50 o 
  -8   1   1      536.61      404.71     72.77 o 
  -7   1   1     4424.91     4515.53    145.86 o 
  -6   1   1     3010.56     2891.02    113.04 o 
  -5   1   1      259.67      191.82     50.55 o 
  -4   1   1     4954.73     4941.07    114.15 o 
  -3   1   1    17229.88    18946.05    192.71 o 
  -2   1   1       52.69       39.21     23.24 o 
  -1   1   1      552.79      614.08     22.89 o 
   0   1   1     5229.36     4957.28    108.08 o 
   1   1   1     2877.28     2911.93     50.75 o 
   2   1   1      646.30      545.98     34.89 o 
   3   1   1     2546.82     2667.20     72.27 o 
   4   1   1     1341.56     1295.51     64.32 o 
   5   1   1     2476.48     2448.48    104.31 o 
   6   1   1     3966.25     4115.98    136.31 o 
   7   1   1       14.87       58.65     59.45 o 
   8   1   1       91.71       29.92     78.23 o 
   9   1   1      587.05      709.15     90.15 o 
  10   1   1      329.45      205.02     80.82 o 
  11   1   1       27.56       53.49     56.29 o 
 -11   2   1       48.96       13.40     59.41 o 
 -10   2   1       47.92       68.90     64.31 o 
  -9   2   1       95.96       31.73     67.52 o 
  -8   2   1      101.25       88.10     64.20 o 
  -7   2   1        1.35       10.52     55.28 o 
  -6   2   1       91.64       79.57     51.59 o 
  -5   2   1      187.49      151.12     48.54 o 
  -4   2   1     2480.17     2326.62     81.23 o 
  -3   2   1     3705.68     3729.12     83.78 o 
  -2   2   1     5886.37     6087.83     85.49 o 
  -1   2   1    15340.55    16819.03    127.84 o 
   0   2   1    13007.10    12962.02     76.55 o 
   1   2   1     3697.79     3773.82     63.84 o 
   2   2   1    13007.47    13663.03    140.19 o 
   3   2   1     6570.53     6039.58    107.87 o 
   4   2   1     1366.77     1338.75     67.70 o 
   5   2   1     2540.22     2687.75    101.60 o 
   6   2   1     1713.80     1806.96     99.14 o 
   7   2   1     1311.28     1477.14    104.54 o 
   8   2   1        3.22       72.31     72.31 o 
   9   2   1       23.22        8.55     73.18 o 
  10   2   1        6.40       72.23     72.23 o 
  11   2   1        7.07       93.37     58.39 o 
 -11   3   1        1.30       28.31     50.83 o 
 -10   3   1       56.65       58.37     65.27 o 
  -9   3   1      186.12      256.14     71.42 o 
  -8   3   1      155.46      249.29     68.32 o 
  -7   3   1      384.98      373.60     69.33 o 
  -6   3   1      734.99      608.30     73.98 o 
  -5   3   1     2925.50     2904.19    104.44 o 
  -4   3   1      714.53      632.01     54.16 o 
  -3   3   1     6094.47     5616.59    104.26 o 
  -2   3   1    12329.97    13004.31    140.07 o 
  -1   3   1     4572.30     4634.93     78.10 o 
   0   3   1     6635.97     6364.04     63.31 o 
   1   3   1      996.47      989.12     42.57 o 
   2   3   1     8482.43     8287.44    118.30 o 
   3   3   1       45.58        8.90     35.01 o 
   4   3   1     4832.20     4804.99    115.97 o 
   5   3   1      180.46       60.00     56.16 o 
   6   3   1      282.32      348.83     64.79 o 
   7   3   1      264.86      392.89     74.73 o 
   8   3   1      309.66      400.55     79.08 o 
   9   3   1       78.74      104.66     74.75 o 
  10   3   1       43.18       51.34     73.77 o 
  11   3   1       11.05       59.61     56.20 o 
 -11   4   1       15.72       53.51     53.51 o 
 -10   4   1        5.29       24.34     59.15 o 
  -9   4   1       30.33      148.51     64.73 o 
  -8   4   1       68.31       73.43     61.20 o 
  -7   4   1      149.02      168.04     64.04 o 
  -6   4   1        2.56        3.04     55.10 o 
  -5   4   1     2016.21     2128.57     90.81 o 
  -4   4   1     1024.13      969.17     62.34 o 
  -3   4   1       22.59       11.17     37.17 o 
  -2   4   1     1765.39     1802.05     63.35 o 
  -1   4   1     5355.40     5076.86     95.07 o 
   0   4   1     7031.76     6461.39     94.81 o 
   1   4   1      214.17      192.72     35.07 o 
   2   4   1     1998.78     1921.69     69.49 o 
   3   4   1     3928.23     3816.18    100.39 o 
   4   4   1     5105.57     5106.43    125.63 o 
   5   4   1        2.45       40.41     52.26 o 
   6   4   1      748.87      811.60     80.46 o 
   7   4   1      444.86      481.35     83.10 o 
   8   4   1      107.36      203.67     62.57 o 
   9   4   1       48.74       82.35     72.24 o 
  10   4   1        8.08       64.93     66.70 o 
 -10   5   1      152.47      112.89     59.58 o 
  -9   5   1      394.32      284.70     80.95 o 
  -8   5   1      612.07      595.96     84.48 o 
  -7   5   1       16.21       63.63     62.42 o 
  -6   5   1      783.73      796.73     78.40 o 
  -5   5   1     8199.06     7894.73    171.58 o 
  -4   5   1        3.02        7.61     46.86 o 
  -3   5   1      304.84      296.60     54.57 o 
  -2   5   1     2861.01     2643.37     87.36 o 
  -1   5   1     5371.63     5191.96    111.73 o 
   0   5   1     1524.89     1389.62     89.28 o 
   1   5   1       39.51       84.64     38.59 o 
   2   5   1     2112.30     1998.57     85.70 o 
   3   5   1       45.76       14.86     46.57 o 
   4   5   1     4675.34     4588.41    134.58 o 
   5   5   1      419.37      346.40     72.24 o 
   6   5   1      290.71      257.42     72.71 o 
   7   5   1     1413.77     1591.07    106.70 o 
   8   5   1      632.02      602.74     86.02 o 
   9   5   1       84.74        8.16     76.34 o 
  10   5   1       30.10        3.66     67.80 o 
 -10   6   1       20.12       12.55     57.44 o 
  -9   6   1        0.44        3.61     59.14 o 
  -8   6   1      185.16      143.16     74.04 o 
  -7   6   1        0.83       22.32     70.52 o 
  -6   6   1        3.18       28.20     60.61 o 
  -5   6   1       15.96        9.79     59.45 o 
  -4   6   1      459.94      370.04     69.63 o 
  -3   6   1      890.65      894.87     72.91 o 
  -2   6   1     1051.38     1058.50     71.12 o 
  -1   6   1      305.43      253.43     62.96 o 
   0   6   1      973.91     1046.77     49.90 o 
   1   6   1     1766.21     1873.53     85.98 o 
   2   6   1      574.54      587.68     67.59 o 
   3   6   1     1360.01     1441.89     91.03 o 
   4   6   1      404.48      345.07     74.22 o 
   5   6   1      651.88      667.93     91.02 o 
   6   6   1       60.24       34.90     75.62 o 
   7   6   1      159.46      218.37     79.38 o 
   8   6   1        4.88       62.96     70.09 o 
   9   6   1        0.01      120.37     65.19 o 
  10   6   1       25.54       48.72     59.88 o 
  -9   7   1      165.39      206.90     61.26 o 
  -8   7   1       56.56       84.30     65.49 o 
  -7   7   1      121.42       74.57     73.31 o 
  -6   7   1      249.89      119.38     85.53 o 
  -5   7   1     1216.24     1170.15     96.47 o 
  -4   7   1        0.58       62.31     67.87 o 
  -3   7   1      579.96      569.49     77.72 o 
  -2   7   1     2878.28     3137.49    118.44 o 
  -1   7   1      866.44      990.80     78.02 o 
   0   7   1      723.55      730.07     62.60 o 
   1   7   1      846.34     1044.24     81.83 o 
   2   7   1     1536.42     1567.64    101.17 o 
   3   7   1       48.31       70.73     67.30 o 
   4   7   1      499.44      522.32     87.97 o 
   5   7   1       33.45       77.62     77.62 o 
   6   7   1      235.85      245.14     83.27 o 
   7   7   1      166.72       78.08     91.40 o 
   8   7   1      306.25      289.86     88.80 o 
   9   7   1       20.73       58.54     65.20 o 
  -9   8   1        0.68       43.17     61.31 o 
  -8   8   1       94.22      110.84     77.08 o 
  -7   8   1        3.20        4.00     66.41 o 
  -6   8   1      595.06      631.06     85.87 o 
  -5   8   1        4.37       77.62     77.62 o 
  -4   8   1      171.06      225.30     84.16 o 
  -3   8   1     1198.83     1213.77    103.55 o 
  -2   8   1     1900.91     1917.39    111.40 o 
  -1   8   1       53.83      127.83     69.74 o 
   0   8   1       73.00      129.28    104.87 o 
   1   8   1     2930.36     3068.91    133.43 o 
   2   8   1      909.09      990.99     98.05 o 
   3   8   1      115.50       86.80     86.80 o 
   4   8   1      462.75      480.76     93.38 o 
   5   8   1      999.48     1283.06    114.57 o 
   6   8   1       20.35      200.20     77.47 o 
   7   8   1        8.33       86.99     86.99 o 
   8   8   1      134.42      220.21     81.44 o 
   9   8   1       22.26       40.40     68.63 o 
  -8   9   1        7.30       10.98     66.11 o 
  -7   9   1      250.19      200.87     80.43 o 
  -6   9   1        8.12       43.25     80.95 o 
  -5   9   1       89.27       92.42     81.70 o 
  -4   9   1      593.06      640.17     95.05 o 
  -3   9   1      555.12      371.65    100.63 o 
  -2   9   1      310.49      413.81     89.40 o 
  -1   9   1      127.44      131.84     87.84 o 
   0   9   1     2053.93     1938.46    127.62 o 
   1   9   1        1.25        8.82     85.17 o 
   2   9   1     1457.18     1579.22    125.04 o 
   3   9   1       23.88       70.34     92.23 o 
   4   9   1      461.60      491.45    108.16 o 
   5   9   1       72.34       38.75     97.32 o 
   6   9   1      564.28      401.11    101.28 o 
   7   9   1        4.15       18.08     90.24 o 
   8   9   1        2.58       12.10     79.43 o 
  -7  10   1        0.71       75.23     75.23 o 
  -6  10   1      194.79      314.68     87.19 o 
  -5  10   1       21.81      127.17     84.48 o 
  -4  10   1      142.15        4.66     84.65 o 
  -3  10   1      383.04      460.46     98.58 o 
  -2  10   1      114.94      202.80     94.69 o 
  -1  10   1      283.46      375.66     90.35 o 
   0  10   1        7.87       68.20     63.30 o 
   1  10   1      398.05      619.23    102.87 o 
   2  10   1      288.18      430.70    101.39 o 
   3  10   1      344.92      240.38    104.70 o 
   4  10   1       19.59      103.46    103.46 o 
   5  10   1      501.87      467.67    108.45 o 
   6  10   1        1.51       19.04     90.09 o 
   7  10   1       16.98       43.01     80.45 o 
  -6  11   1        0.25       28.00     76.62 o 
  -5  11   1       17.25       48.50     84.99 o 
  -4  11   1      298.37      140.36     98.59 o 
  -3  11   1      436.21      271.35     98.84 o 
  -2  11   1      173.45       24.76     97.68 o 
  -1  11   1        7.63      100.86     94.32 o 
   0  11   1      127.34       76.04    138.44 o 
   1  11   1       75.69        5.18    100.93 o 
   2  11   1      167.26      241.34    105.74 o 
   3  11   1       74.55      116.06    104.72 o 
   4  11   1      233.21      123.99    109.57 o 
   5  11   1       13.17       95.81     95.81 o 
   6  11   1       89.62       97.29     85.76 o 
  -4  12   1      203.02      199.72     89.41 o 
  -3  12   1       86.98      148.41     88.98 o 
  -2  12   1      190.56      130.88     96.82 o 
  -1  12   1      273.38      114.91    104.46 o 
   0  12   1      216.81       75.89     70.75 o 
   1  12   1      147.79      118.15     99.72 o 
   2  12   1        0.01      107.34     98.98 o 
   3  12   1      240.59      262.84    108.41 o 
   4  12   1       27.64        9.56     88.54 o 
  -1  13   1        0.62       31.36     93.67 o 
   0  13   1       12.44       29.86     66.60 o 
   1  13   1        1.40        9.18     88.83 o 
 -11   0   2       68.80      107.57     75.07 o 
 -10   0   2      554.18      533.99     86.73 o 
  -9   0   2        4.32       17.81     73.60 o 
  -8   0   2        0.99       68.24     73.37 o 
  -7   0   2     2568.24     2418.60    120.78 o 
  -6   0   2      221.85      197.48     56.32 o 
  -5   0   2     8923.17     8466.64    174.73 o 
  -4   0   2      966.64     1037.98     66.63 o 
  -3   0   2      371.84      350.34     41.20 o 
  -2   0   2     9246.77     9071.49    128.31 o 
  -1   0   2    66708.75    62525.82   1535.92 o 
   0   0   2      467.44      419.31     24.18 o 
   1   0   2     2523.26     2430.79     64.83 o 
   2   0   2    57220.69    59943.19    386.60 o 
   3   0   2     8393.77     8479.81    143.58 o 
   4   0   2      764.59      766.00     61.87 o 
   5   0   2     3567.73     3655.82    123.87 o 
   6   0   2     8252.10     8177.98    198.21 o 
   7   0   2      552.33      452.91     87.68 o 
   8   0   2        5.52       91.15     79.26 o 
   9   0   2      364.40      360.39     96.68 o 
  10   0   2      240.56      189.27     80.49 o 
  11   0   2        3.98       39.22     56.47 o 
 -11   1   2        3.57        4.87     60.80 o 
 -10   1   2       76.18        4.19     74.69 o 
  -9   1   2      107.31      142.61     72.93 o 
  -8   1   2      328.99      320.65     81.48 o 
  -7   1   2      212.44      361.99     70.37 o 
  -6   1   2     1041.10     1102.83     83.06 o 
  -5   1   2      721.58      710.51     70.39 o 
  -4   1   2     2835.81     3126.85     96.41 o 
  -3   1   2     2621.66     2893.72     83.77 o 
  -2   1   2       37.28       16.66     24.65 o 
  -1   1   2     5530.54     5303.07     69.47 o 
   0   1   2     2001.15     1804.80    171.60 o 
   1   1   2     9078.79     9697.96    111.26 o 
   2   1   2     3210.64     3421.96     77.13 o 
   3   1   2       11.87        9.34     30.99 o 
   4   1   2        9.92       23.56     43.34 o 
   5   1   2      156.20      176.46     54.96 o 
   6   1   2       16.48       48.15     57.33 o 
   7   1   2      130.16      170.85     63.20 o 
   8   1   2      136.22      260.69     78.65 o 
   9   1   2      158.11      139.58     86.26 o 
  10   1   2       63.34       25.28     77.16 o 
  11   1   2       10.81       52.51     59.08 o 
 -11   2   2       59.63        0.00     65.59 o 
 -10   2   2      135.37      212.59     73.40 o 
  -9   2   2      125.94       70.62     70.36 o 
  -8   2   2      239.55      417.40     75.72 o 
  -7   2   2     1253.06     1166.17     93.39 o 
  -6   2   2       47.75       28.91     53.09 o 
  -5   2   2     2586.26     3046.03    103.98 o 
  -4   2   2      328.23      209.62     46.67 o 
  -3   2   2     4365.65     4328.63     90.83 o 
  -2   2   2     5217.35     5314.81     84.77 o 
  -1   2   2     8414.74     7917.81     95.39 o 
   0   2   2      993.99     1032.58     27.47 o 
   1   2   2     3750.93     4074.32     75.06 o 
   2   2   2    23611.32    24071.01    210.33 o 
   3   2   2     7557.63     7443.74    127.39 o 
   4   2   2     5680.17     5746.51    127.84 o 
   5   2   2      242.22      208.95     53.09 o 
   6   2   2     3410.29     3352.11    125.75 o 
   7   2   2      357.75      400.98     68.99 o 
   8   2   2      167.01      146.05     81.24 o 
   9   2   2       94.37      175.18     79.35 o 
  10   2   2      173.08      143.23     78.20 o 
  11   2   2        0.13       57.17     57.17 o 
 -11   3   2       91.55      105.52     61.67 o 
 -10   3   2       52.00       65.67     65.67 o 
  -9   3   2       84.87       99.80     67.88 o 
  -8   3   2     1214.29     1275.16    101.32 o 
  -7   3   2     1747.81     1685.64    107.19 o 
  -6   3   2      796.71      756.03     77.28 o 
  -5   3   2     2187.38     2086.69     88.62 o 
  -4   3   2     4630.88     4549.10    110.51 o 
  -3   3   2     4104.67     3874.33     90.80 o 
  -2   3   2     2146.87     2036.95     62.48 o 
  -1   3   2     8581.39     8876.21    114.60 o 
   0   3   2     9313.85     9248.54     83.18 o 
   1   3   2      326.36      340.03     36.98 o 
   2   3   2       34.14       15.02     34.35 o 
   3   3   2      934.40      979.69     55.10 o 
   4   3   2      366.64      397.89     50.60 o 
   5   3   2     1458.56     1457.17     85.09 o 
   6   3   2      222.40      126.05     65.68 o 
   7   3   2       99.10       64.86     69.17 o 
   8   3   2      137.24      172.88     79.87 o 
   9   3   2      251.38      346.14     76.54 o 
  10   3   2      139.14      154.18     70.84 o 
 -11   4   2       13.27       58.25     58.25 o 
 -10   4   2       11.35       72.71     65.66 o 
  -9   4   2      431.86      465.41     79.50 o 
  -8   4   2      390.13      436.58     79.05 o 
  -7   4   2      292.41      324.73     75.26 o 
  -6   4   2        1.05       57.14     51.62 o 
  -5   4   2     3108.29     3066.50    108.79 o 
  -4   4   2       20.68       81.01     43.88 o 
  -3   4   2     9119.45     9039.85    147.50 o 
  -2   4   2     2196.38     2320.53     74.56 o 
  -1   4   2     3061.88     3195.73     81.57 o 
   0   4   2     3650.95     3515.65     68.76 o 
   1   4   2     9411.33     9565.29    143.19 o 
   2   4   2       45.08       93.26     37.60 o 
   3   4   2      287.76      311.78     49.79 o 
   4   4   2     7283.32     7687.80    158.01 o 
   5   4   2      891.03      900.98     77.16 o 
   6   4   2       54.81       89.05     62.39 o 
   7   4   2      651.03      797.85     86.62 o 
   8   4   2      428.90      566.45     82.53 o 
   9   4   2        1.36        8.34     69.68 o 
  10   4   2      102.49       98.68     64.63 o 
 -10   5   2        0.10       34.67     64.28 o 
  -9   5   2       83.09      106.43     70.70 o 
  -8   5   2      475.21      354.28     79.10 o 
  -7   5   2      188.99       95.56     76.07 o 
  -6   5   2      600.06      499.39     77.36 o 
  -5   5   2       25.60       57.61     57.61 o 
  -4   5   2     2918.79     2887.14    110.45 o 
  -3   5   2      698.29      718.63     63.55 o 
  -2   5   2     3250.69     3506.40     99.80 o 
  -1   5   2       57.46       72.66     42.49 o 
   0   5   2     2208.26     2251.02     95.25 o 
   1   5   2        4.73       15.40     42.10 o 
   2   5   2        7.20       23.88     44.45 o 
   3   5   2      919.00     1010.91     72.93 o 
   4   5   2       15.32       60.35     60.35 o 
   5   5   2       11.28       26.13     62.12 o 
   6   5   2      228.69      217.51     71.61 o 
   7   5   2       80.42      104.14     68.16 o 
   8   5   2       78.68       58.88     75.24 o 
   9   5   2       23.34       40.90     74.53 o 
  10   5   2       43.35       25.22     68.85 o 
 -10   6   2       26.06       58.80     58.80 o 
  -9   6   2      189.71      157.20     73.35 o 
  -8   6   2      277.89      376.14     70.51 o 
  -7   6   2      508.28      413.79     84.08 o 
  -6   6   2        5.94       43.86     63.94 o 
  -5   6   2      337.45      362.04     75.45 o 
  -4   6   2      169.62       15.47     61.09 o 
  -3   6   2     2781.84     2773.97    106.41 o 
  -2   6   2        1.15       88.20     44.16 o 
  -1   6   2      877.19     1068.86     72.08 o 
   0   6   2     9874.26     9980.37    147.78 o 
   1   6   2     6949.07     7160.38    156.12 o 
   2   6   2      320.57      290.56     64.54 o 
   3   6   2       96.83       92.71     57.66 o 
   4   6   2     4985.26     5192.20    157.38 o 
   5   6   2     1384.24     1381.97    101.49 o 
   6   6   2        1.37       15.51     70.01 o 
   7   6   2      130.20      150.11     78.44 o 
   8   6   2      354.67      423.54     87.20 o 
   9   6   2      102.22       39.78     74.63 o 
  -9   7   2       92.41      200.43     66.31 o 
  -8   7   2        2.28       63.60     75.62 o 
  -7   7   2       20.42       28.44     68.36 o 
  -6   7   2      886.84     1002.30     99.19 o 
  -5   7   2      636.97      544.08     90.25 o 
  -4   7   2       27.48       32.17     64.65 o 
  -3   7   2     1166.42     1206.24     92.20 o 
  -2   7   2     2464.56     2307.87    114.31 o 
  -1   7   2        2.61       18.89     63.20 o 
   0   7   2      250.07      263.63     47.60 o 
   1   7   2     1544.95     1457.05    100.24 o 
   2   7   2     1744.16     1899.10    108.28 o 
   3   7   2     1913.56     1974.65    112.90 o 
   4   7   2      369.72      375.57     85.41 o 
   5   7   2      293.56      306.70     86.06 o 
   6   7   2       26.00       45.57     80.03 o 
   7   7   2      423.21      462.79     91.03 o 
   8   7   2       85.62       29.53     81.48 o 
   9   7   2       11.58       72.64     72.64 o 
  -9   8   2        7.00       65.86     65.86 o 
  -8   8   2        0.08      157.94     67.49 o 
  -7   8   2      255.39      113.67     84.70 o 
  -6   8   2       90.77      204.70     79.57 o 
  -5   8   2      179.28      100.61     88.90 o 
  -4   8   2       21.06        8.08     81.43 o 
  -3   8   2     1210.48     1208.39    113.84 o 
  -2   8   2       54.66       87.29     72.50 o 
  -1   8   2      773.51      492.54     90.17 o 
   0   8   2        5.72       71.81     46.20 o 
   1   8   2      995.34     1104.47     99.75 o 
   2   8   2       17.31       27.84     76.90 o 
   3   8   2      391.27      481.75     87.05 o 
   4   8   2      214.54      326.29     84.24 o 
   5   8   2        5.81       30.27     74.05 o 
   6   8   2       37.02      135.22     78.64 o 
   7   8   2       38.11       92.35     75.82 o 
   8   8   2       56.81       16.41     74.13 o 
  -8   9   2        3.35       33.78     66.66 o 
  -7   9   2        0.09       67.21     85.67 o 
  -6   9   2      764.90      762.88    105.70 o 
  -5   9   2       92.29      260.31     82.78 o 
  -4   9   2       81.82       66.84     91.65 o 
  -3   9   2      298.69      404.01     92.14 o 
  -2   9   2     1492.85     1659.80    126.05 o 
  -1   9   2       14.28       43.17     84.41 o 
   0   9   2     1564.05     1444.13     86.71 o 
   1   9   2     1312.03     1244.79    130.05 o 
   2   9   2      522.31      514.65     97.68 o 
   3   9   2      151.24      183.09     94.24 o 
   4   9   2        0.82        4.58     86.53 o 
   5   9   2      141.58      187.65     84.50 o 
   6   9   2        9.47        8.93     84.34 o 
   7   9   2      168.82      160.10     86.85 o 
   8   9   2        0.23       61.06     70.78 o 
  -7  10   2       34.29        0.00     80.62 o 
  -6  10   2       67.11      104.96     80.87 o 
  -5  10   2      160.90      294.51     85.61 o 
  -4  10   2        8.96       89.03     89.03 o 
  -3  10   2        6.58       75.74     83.35 o 
  -2  10   2       71.60        9.51     92.63 o 
  -1  10   2      478.22      488.00    104.16 o 
   0  10   2      101.31       30.49     98.86 o 
   1  10   2        0.33      101.19    101.19 o 
   2  10   2      523.51      476.34    110.35 o 
   3  10   2      162.26      269.08     89.02 o 
   4  10   2       12.71       28.82     94.20 o 
   5  10   2        1.38      185.22     83.09 o 
   6  10   2      110.27       47.72     89.66 o 
   7  10   2       38.17       76.20     72.27 o 
  -6  11   2      162.13       92.56     77.54 o 
  -5  11   2        1.21       39.85     83.66 o 
  -4  11   2      331.04      285.97     94.10 o 
  -3  11   2        2.89       38.74     89.77 o 
  -2  11   2      358.41      450.12    100.04 o 
  -1  11   2      172.03      115.36     95.85 o 
   0  11   2      157.84       50.82     70.22 o 
   1  11   2      291.43      198.58    106.91 o 
   2  11   2      144.32      116.32     95.03 o 
   3  11   2      545.28      470.50    102.09 o 
   4  11   2       27.90       66.22     97.41 o 
   5  11   2      251.60      197.76     93.51 o 
  -4  12   2        0.12       88.34     88.34 o 
  -3  12   2       45.96       50.46     93.90 o 
  -2  12   2       25.18       28.66     93.64 o 
  -1  12   2       88.59       53.90     90.51 o 
   0  12   2        5.21       91.14     84.28 o 
   1  12   2       24.76      104.21    104.21 o 
   2  12   2       46.13       82.30     96.93 o 
   3  12   2       34.54      101.69     87.45 o 
   4  12   2        8.75       55.49     78.83 o 
 -11   1   3        0.29       72.77     64.45 o 
 -10   1   3        3.25       74.43     75.72 o 
  -9   1   3      381.44      400.84     89.01 o 
  -8   1   3     1396.99     1395.60    116.41 o 
  -7   1   3      124.13      229.17     64.43 o 
  -6   1   3       16.45       36.45     65.76 o 
  -5   1   3     6664.25     6680.41    165.14 o 
  -4   1   3    12358.49    13258.86    203.82 o 
  -3   1   3       37.53       50.70     38.17 o 
  -2   1   3      991.03      959.71     44.12 o 
  -1   1   3    36321.34    37409.41    236.06 o 
   0   1   3     3518.99     3137.27    361.85 o 
   1   1   3      366.15      332.43     34.26 o 
   2   1   3     1186.18      987.17     56.09 o 
   3   1   3     5103.79     4606.65    113.61 o 
   4   1   3       75.41       40.18     47.11 o 
   5   1   3      863.63      875.73     70.63 o 
   6   1   3      661.87      770.17     85.18 o 
   7   1   3        1.97       19.96     70.45 o 
   8   1   3      434.73      457.95     85.66 o 
   9   1   3      112.13      126.93     71.82 o 
  10   1   3        5.81       11.68     61.46 o 
 -11   2   3       83.48      101.56     65.10 o 
 -10   2   3      101.39      179.65     72.49 o 
  -9   2   3       97.70      152.63     73.09 o 
  -8   2   3      625.21      467.87     89.81 o 
  -7   2   3      683.62      738.14     81.83 o 
  -6   2   3       56.84       34.57     62.39 o 
  -5   2   3        7.76       20.36     52.31 o 
  -4   2   3       23.39       11.63     42.12 o 
  -3   2   3       67.01       70.25     35.13 o 
  -2   2   3     1312.48     1271.13     50.94 o 
  -1   2   3      451.39      360.31     32.49 o 
   0   2   3     2005.29     2018.59     97.51 o 
   1   2   3     2923.40     2787.06     74.61 o 
   2   2   3     4374.23     4258.44     98.04 o 
   3   2   3     2232.67     2154.96     83.23 o 
   4   2   3     7100.22     7047.57    152.72 o 
   5   2   3     1963.98     1894.71     94.87 o 
   6   2   3     1068.23     1109.09     93.01 o 
   7   2   3      508.40      352.88     73.08 o 
   8   2   3      266.58      246.83     74.05 o 
   9   2   3      315.34      148.04     84.88 o 
  10   2   3       20.07      139.66     64.83 o 
 -11   3   3        3.86       23.74     60.35 o 
 -10   3   3       95.83       55.50     72.22 o 
  -9   3   3        1.53       58.47     69.12 o 
  -8   3   3      342.55      266.00     81.96 o 
  -7   3   3      560.47      658.88     76.46 o 
  -6   3   3      340.51      309.88     66.59 o 
  -5   3   3      635.99      667.51     64.87 o 
  -4   3   3      394.91      296.81     52.09 o 
  -3   3   3     8587.43     8758.62    142.22 o 
  -2   3   3      576.47      564.15     44.08 o 
  -1   3   3     5468.45     5440.69    100.47 o 
   0   3   3     1858.21     1821.66     74.48 o 
   1   3   3     4673.52     4634.34    101.61 o 
   2   3   3     1468.85     1375.79     68.48 o 
   3   3   3     2410.77     2301.13     86.16 o 
   4   3   3      480.57      471.94     62.54 o 
   5   3   3      432.40      400.48     66.50 o 
   6   3   3      138.47      263.42     62.80 o 
   7   3   3      610.17      573.49     82.20 o 
   8   3   3       40.79       60.34     74.06 o 
   9   3   3       23.33       59.84     65.87 o 
  10   3   3       53.85      162.99     62.41 o 
 -10   4   3        8.84        3.77     67.20 o 
  -9   4   3      168.80      201.97     72.91 o 
  -8   4   3        1.99       78.06     78.06 o 
  -7   4   3       64.77      131.52     72.41 o 
  -6   4   3      170.01       67.40     66.22 o 
  -5   4   3      161.78      199.01     57.07 o 
  -4   4   3      448.81      528.96     59.50 o 
  -3   4   3      380.97      380.94     53.36 o 
  -2   4   3      240.75      243.73     44.94 o 
  -1   4   3      500.86      409.42     47.74 o 
   0   4   3       58.99       76.38     32.22 o 
   1   4   3     2758.55     2765.99     91.89 o 
   2   4   3     2395.88     2413.59     89.40 o 
   3   4   3      310.09      341.24     52.67 o 
   4   4   3       92.54       79.79     50.64 o 
   5   4   3     1705.05     1748.11     95.47 o 
   6   4   3     1063.85     1085.67     92.62 o 
   7   4   3       88.10      145.59     65.26 o 
   8   4   3      191.00       87.37     73.24 o 
   9   4   3      139.09      235.93     75.30 o 
  10   4   3       59.61      113.32     56.12 o 
 -10   5   3      114.44       67.87     66.13 o 
  -9   5   3        0.30       15.78     66.47 o 
  -8   5   3       86.68       80.35     66.97 o 
  -7   5   3      305.31      343.81     76.18 o 
  -6   5   3     3159.74     3124.70    128.39 o 
  -5   5   3       26.08       89.69     56.98 o 
  -4   5   3      378.18      390.59     65.90 o 
  -3   5   3    10101.66     9959.60    183.03 o 
  -2   5   3     3263.87     3251.11    102.08 o 
  -1   5   3       72.96      104.94     44.06 o 
   0   5   3     1342.44     1292.77     49.98 o 
   1   5   3     9034.26     9511.20    173.06 o 
   2   5   3       32.30       74.88     55.06 o 
   3   5   3      373.01      373.70     62.49 o 
   4   5   3      424.91      501.45     69.32 o 
   5   5   3      759.54      753.10     86.11 o 
   6   5   3      533.44      603.91     82.77 o 
   7   5   3      169.01       93.50     73.92 o 
   8   5   3        8.04       51.11     66.14 o 
   9   5   3       50.40      137.85     65.27 o 
 -10   6   3        0.59       63.06     63.06 o 
  -9   6   3      105.72      220.30     73.04 o 
  -8   6   3       33.41       36.63     78.18 o 
  -7   6   3       31.61       24.21     77.22 o 
  -6   6   3      206.26      242.29     77.95 o 
  -5   6   3       38.21       46.47     69.96 o 
  -4   6   3      106.38      138.55     59.41 o 
  -3   6   3      262.01      205.35     62.46 o 
  -2   6   3     1465.54     1449.69     92.83 o 
  -1   6   3      535.77      478.92     67.39 o 
   0   6   3      799.47      824.34     52.16 o 
   1   6   3        1.92       59.41     59.41 o 
   2   6   3       56.24      140.56     57.00 o 
   3   6   3     1074.41      986.81     87.07 o 
   4   6   3      771.75      749.97     77.85 o 
   5   6   3       14.05        7.45     66.65 o 
   6   6   3        0.26        7.80     68.16 o 
   7   6   3       72.01      107.12     73.67 o 
   8   6   3       24.46       65.90     69.04 o 
   9   6   3       17.27       74.28     60.93 o 
  -9   7   3        1.06       59.73     70.45 o 
  -8   7   3       22.75       57.41     74.27 o 
  -7   7   3      316.99      417.84     84.95 o 
  -6   7   3      831.96      765.01    101.67 o 
  -5   7   3       12.31        0.00     78.42 o 
  -4   7   3      213.53      248.23     77.65 o 
  -3   7   3     2149.14     2301.85    124.78 o 
  -2   7   3      430.05      394.88     83.31 o 
  -1   7   3      361.64      205.96     76.33 o 
   0   7   3      306.57      466.99     74.85 o 
   1   7   3     2006.25     2000.65    112.39 o 
   2   7   3       58.56      137.53     69.47 o 
   3   7   3      133.30       52.65     74.45 o 
   4   7   3      871.45      777.89     90.39 o 
   5   7   3      127.11      148.39     71.62 o 
   6   7   3      101.09      162.57     78.16 o 
   7   7   3       42.92        4.03     74.16 o 
   8   7   3      228.46       86.52     81.83 o 
   9   7   3        1.05       13.05     54.02 o 
  -9   8   3      122.76      212.52     65.08 o 
  -8   8   3        0.79       80.74     80.74 o 
  -7   8   3       47.51       43.16     82.13 o 
  -6   8   3      230.95      395.54     85.44 o 
  -5   8   3      354.79      429.21     94.11 o 
  -4   8   3      226.42      168.15     83.46 o 
  -3   8   3      145.60      142.32     90.11 o 
  -2   8   3      181.00      186.57     88.48 o 
  -1   8   3       74.73      141.60     76.45 o 
   0   8   3     1594.89     1588.54     81.91 o 
   1   8   3        1.82       20.15     74.66 o 
   2   8   3      354.97      400.21     87.06 o 
   3   8   3      536.25      673.78     96.56 o 
   4   8   3      429.35      434.81     89.20 o 
   5   8   3       10.07       89.40     74.83 o 
   6   8   3      114.66      212.91     82.77 o 
   7   8   3      406.15      383.62     83.97 o 
   8   8   3       44.92       49.44     70.44 o 
  -8   9   3       40.36       18.88     69.81 o 
  -7   9   3       13.25       34.02     75.38 o 
  -6   9   3        1.05       13.49     80.56 o 
  -5   9   3      403.17      453.45     94.85 o 
  -4   9   3       43.38      118.43     76.75 o 
  -3   9   3      165.04       31.48     99.96 o 
  -2   9   3      101.10      111.44     82.54 o 
  -1   9   3     1633.79     1556.23    117.98 o 
   0   9   3       59.37       87.67     60.43 o 
   1   9   3      524.01      575.29     96.83 o 
   2   9   3      355.87      242.01     94.12 o 
   3   9   3      194.15        9.14     92.09 o 
   4   9   3       72.58      189.86     82.15 o 
   5   9   3      245.85      188.88     81.34 o 
   6   9   3        9.97       12.42     78.96 o 
   7   9   3        0.28      100.99     62.48 o 
  -7  10   3       35.63       11.83     75.16 o 
  -6  10   3        6.40       48.14     78.66 o 
  -5  10   3       77.18       87.77     90.63 o 
  -4  10   3      187.08      336.28     93.43 o 
  -3  10   3       69.52       71.70     88.02 o 
  -2  10   3      684.83      587.45    106.38 o 
  -1  10   3       68.59      173.90     90.87 o 
   0  10   3      649.51      725.78     81.17 o 
   1  10   3        0.45       87.74     95.50 o 
   2  10   3      349.74      383.81     99.71 o 
   3  10   3       24.11       81.10     94.81 o 
   4  10   3      321.06      280.82     97.74 o 
   5  10   3       30.16       51.81     79.17 o 
   6  10   3       14.66       58.50     70.53 o 
  -5  11   3      111.08      187.87     83.01 o 
  -4  11   3      141.25      102.03     94.80 o 
  -3  11   3       23.77       93.57     93.57 o 
  -2  11   3        1.85      147.11     84.07 o 
  -1  11   3      238.41      223.79    107.25 o 
   0  11   3        2.59       87.38     66.71 o 
   1  11   3        0.82       14.94     94.04 o 
   2  11   3       85.35       87.97     98.70 o 
   3  11   3      193.57       84.61     95.61 o 
   4  11   3       40.86       52.77     82.69 o 
   5  11   3       53.37      118.78     71.28 o 
  -4  12   3      184.03      195.72     83.38 o 
  -3  12   3       76.40       22.26     86.66 o 
  -2  12   3      319.87      417.90     92.38 o 
  -1  12   3       15.66       99.99     99.99 o 
   0  12   3      186.99      228.74     66.30 o 
   1  12   3       97.83       65.99     90.65 o 
   2  12   3      234.59       81.86     92.54 o 
   3  12   3       28.96       51.04     79.34 o 
 -11   0   4      351.55      334.07     75.61 o 
 -10   0   4        2.01        0.00     73.39 o 
  -9   0   4      191.08      242.01     86.51 o 
  -8   0   4     1913.25     2023.48    126.92 o 
  -7   0   4      632.78      554.14     91.26 o 
  -6   0   4      262.52      257.57     75.70 o 
  -5   0   4     3275.50     3357.84    134.64 o 
  -4   0   4     1640.66     1503.69     90.28 o 
  -3   0   4     2382.80     2427.96    100.42 o 
  -2   0   4       29.54       44.51     47.85 o 
  -1   0   4     3550.80     3567.09     99.44 o 
   0   0   4        0.22        1.78     28.02 o 
   1   0   4    21542.26    21333.66    254.32 o 
   2   0   4     1084.53     1101.77     72.05 o 
   3   0   4      195.57      142.84     51.05 o 
   4   0   4     5341.16     5345.03    151.50 o 
   5   0   4     6151.88     6233.05    175.14 o 
   6   0   4      157.70      177.87     66.65 o 
   7   0   4       75.13       89.67     68.20 o 
   8   0   4     1174.88     1394.39    113.61 o 
   9   0   4      552.97      438.18     87.93 o 
  10   0   4       12.39       10.59     56.40 o 
 -11   1   4        2.47       27.13     68.39 o 
 -10   1   4        0.01       45.24     75.48 o 
  -9   1   4        0.51       19.12     82.33 o 
  -8   1   4      112.61       61.47     78.73 o 
  -7   1   4       80.96        4.47     81.42 o 
  -6   1   4      221.53      177.65     76.15 o 
  -5   1   4      249.54      110.02     70.71 o 
  -4   1   4     1550.29     1669.46     90.99 o 
  -3   1   4      992.54      965.53     63.90 o 
  -2   1   4     6644.91     6461.56    109.82 o 
  -1   1   4      474.84      391.07     38.16 o 
   0   1   4      344.52      260.21     82.80 o 
   1   1   4      719.40      696.01     55.84 o 
   2   1   4     2923.92     2945.41     94.42 o 
   3   1   4      828.04      870.88     66.74 o 
   4   1   4      109.36      151.91     58.89 o 
   5   1   4      434.41      420.44     65.95 o 
   6   1   4      105.43       81.09     65.85 o 
   7   1   4       53.67       41.18     66.66 o 
   8   1   4       41.16       33.54     73.08 o 
   9   1   4       12.41       35.98     68.90 o 
  10   1   4        2.32       41.63     58.27 o 
 -11   2   4       29.97       43.90     68.88 o 
 -10   2   4       33.01      120.52     75.76 o 
  -9   2   4        0.13       73.04     80.17 o 
  -8   2   4     1187.43     1136.97    108.64 o 
  -7   2   4        9.28       59.06     74.74 o 
  -6   2   4     1407.82     1378.20    105.17 o 
  -5   2   4      687.36      709.35     77.75 o 
  -4   2   4     5403.75     5391.65    133.78 o 
  -3   2   4     2571.02     2452.00     86.45 o 
  -2   2   4     2690.39     2645.70     76.27 o 
  -1   2   4     3042.59     2940.11     82.86 o 
   0   2   4      581.80      548.55     60.87 o 
   1   2   4     4049.39     3709.77     99.71 o 
   2   2   4     1778.97     1691.16     77.58 o 
   3   2   4     4057.78     4052.58    116.72 o 
   4   2   4     1546.69     1356.80     91.61 o 
   5   2   4     2152.88     2090.32    104.57 o 
   6   2   4       83.99      164.30     62.24 o 
   7   2   4        0.34       43.93     69.97 o 
   8   2   4      407.86      546.71     83.24 o 
   9   2   4       66.85       42.75     70.46 o 
  10   2   4        3.79       36.94     57.45 o 
 -11   3   4        1.21       98.66     52.60 o 
 -10   3   4        3.83       24.36     69.68 o 
  -9   3   4      210.42      204.59     84.54 o 
  -8   3   4      105.29       30.23     81.33 o 
  -7   3   4        3.43       16.15     70.76 o 
  -6   3   4     1219.48     1150.85     98.08 o 
  -5   3   4     3298.93     3293.17    122.94 o 
  -4   3   4      793.76      800.86     64.13 o 
  -3   3   4     1846.95     1987.46     80.86 o 
  -2   3   4     5798.33     5898.35    119.70 o 
  -1   3   4     9724.71     9792.79    153.58 o 
   0   3   4      127.92      129.57     68.63 o 
   1   3   4     2366.50     2351.73     86.88 o 
   2   3   4     4595.76     4908.58    124.45 o 
   3   3   4     1826.60     1806.93     87.48 o 
   4   3   4       77.59       36.23     56.29 o 
   5   3   4      209.92      121.36     62.34 o 
   6   3   4      393.00      277.51     76.61 o 
   7   3   4       23.26       58.88     71.59 o 
   8   3   4        3.11       23.86     66.72 o 
   9   3   4       14.05        7.49     65.23 o 
  10   3   4       13.38       55.96     55.96 o 
 -10   4   4      218.22      191.75     71.12 o 
  -9   4   4      283.52      200.84     78.03 o 
  -8   4   4       39.36       54.66     76.50 o 
  -7   4   4      232.21      247.33     82.56 o 
  -6   4   4     2564.43     2361.41    121.87 o 
  -5   4   4      131.15      140.30     64.08 o 
  -4   4   4      990.79      974.86     76.89 o 
  -3   4   4     1658.68     1755.75     82.29 o 
  -2   4   4     2273.17     2401.12     87.75 o 
  -1   4   4     2145.31     2037.88     83.44 o 
   0   4   4     2177.11     2194.87    115.68 o 
   1   4   4     1189.36     1277.90     77.58 o 
   2   4   4      865.63      847.50     72.72 o 
   3   4   4     5650.47     5516.10    149.38 o 
   4   4   4      298.62      229.63     67.23 o 
   5   4   4      137.86      121.69     63.66 o 
   6   4   4     1615.23     1542.16    104.78 o 
   7   4   4      537.97      547.63     80.35 o 
   8   4   4        2.06       66.08     67.19 o 
   9   4   4       19.33       90.04     55.20 o 
 -10   5   4        0.12       21.62     65.51 o 
  -9   5   4      186.72      194.77     76.97 o 
  -8   5   4        8.53        0.00     73.22 o 
  -7   5   4      196.11      166.95     81.54 o 
  -6   5   4      717.44      544.70     95.06 o 
  -5   5   4      688.66      831.26     85.10 o 
  -4   5   4      316.00      284.04     67.39 o 
  -3   5   4      374.45      438.83     67.24 o 
  -2   5   4     1022.48     1165.03     81.09 o 
  -1   5   4      942.09     1112.51     75.17 o 
   0   5   4      261.81      303.73     80.09 o 
   1   5   4       87.93      112.64     58.99 o 
   2   5   4     1415.50     1474.97     86.36 o 
   3   5   4        0.52        3.21     59.30 o 
   4   5   4       64.36       68.68     68.68 o 
   5   5   4      260.86      282.08     70.59 o 
   6   5   4      199.70      249.59     73.98 o 
   7   5   4        3.94       35.20     67.39 o 
   8   5   4        5.49       11.37     59.89 o 
   9   5   4       92.89       20.47     63.67 o 
  -9   6   4      160.71      196.71     74.23 o 
  -8   6   4      131.49      180.78     77.16 o 
  -7   6   4      259.15      291.29     81.72 o 
  -6   6   4     1284.38     1322.02    109.93 o 
  -5   6   4      119.99       76.43     74.48 o 
  -4   6   4       44.29      117.65     69.02 o 
  -3   6   4      691.91      644.48     86.62 o 
  -2   6   4      586.37      498.20     76.65 o 
  -1   6   4     2476.71     2479.15    111.69 o 
   0   6   4      855.15      921.99     58.82 o 
   1   6   4     1323.37     1265.96     98.23 o 
   2   6   4      216.11      217.81     69.60 o 
   3   6   4     2448.34     2527.88    126.55 o 
   4   6   4      467.41      360.33     83.78 o 
   5   6   4       11.78       81.44     69.47 o 
   6   6   4      368.40      522.32     82.23 o 
   7   6   4      564.86      528.15     85.98 o 
   8   6   4       84.22       18.32     69.61 o 
   9   6   4       35.85       59.88     59.88 o 
  -9   7   4       38.37       44.96     69.87 o 
  -8   7   4        2.71       77.77     77.77 o 
  -7   7   4      315.52      230.75     91.63 o 
  -6   7   4       56.55       77.77     74.08 o 
  -5   7   4      140.64      221.43     85.54 o 
  -4   7   4     1197.60      933.44     98.52 o 
  -3   7   4     1800.54     1622.10    113.90 o 
  -2   7   4      121.93      229.77     78.80 o 
  -1   7   4      145.69      202.06     71.49 o 
   0   7   4     2242.80     2179.85    271.31 o 
   1   7   4     1250.72     1220.21    106.23 o 
   2   7   4      747.35      850.63     92.82 o 
   3   7   4       84.36      131.42     77.11 o 
   4   7   4     1482.37     1642.42    109.90 o 
   5   7   4       68.78       36.79     78.51 o 
   6   7   4      113.56      246.20     74.74 o 
   7   7   4        6.17       34.61     68.91 o 
   8   7   4        2.06        6.90     62.01 o 
  -8   8   4       71.01        4.04     74.14 o 
  -7   8   4        0.03       90.57     90.57 o 
  -6   8   4      146.81      211.52     87.38 o 
  -5   8   4       44.74       13.40     87.98 o 
  -4   8   4      438.90      429.05     97.32 o 
  -3   8   4      302.72      239.04     95.46 o 
  -2   8   4      211.51      197.16     85.86 o 
  -1   8   4      517.16      493.45    101.25 o 
   0   8   4      176.44      221.45     60.00 o 
   1   8   4      469.81      251.76     93.38 o 
   2   8   4      433.40      198.47     94.37 o 
   3   8   4      366.54      477.21     95.26 o 
   4   8   4       27.93       81.95     75.59 o 
   5   8   4      205.04      101.43     80.16 o 
   6   8   4       44.88       52.38     79.63 o 
   7   8   4       27.80       69.01     69.01 o 
  -7   9   4      285.26      194.46     88.28 o 
  -6   9   4        3.26       49.65     84.07 o 
  -5   9   4       76.59      138.98     89.34 o 
  -4   9   4      691.45      703.08    111.83 o 
  -3   9   4      270.01      416.21     95.48 o 
  -2   9   4      102.42       87.45     94.88 o 
  -1   9   4        4.32       55.29     85.91 o 
   0   9   4     1873.69     1884.79     97.81 o 
   1   9   4      380.80      372.45     96.30 o 
   2   9   4      309.32      385.54     95.75 o 
   3   9   4      203.44      302.55     86.96 o 
   4   9   4      431.64      458.98     96.51 o 
   5   9   4       32.09       78.45     78.45 o 
   6   9   4       25.46       77.74     77.74 o 
  -6  10   4       69.45       17.15     86.80 o 
  -5  10   4       60.87      127.96     83.54 o 
  -4  10   4      337.26      240.93     98.52 o 
  -3  10   4       15.21       91.14     89.60 o 
  -2  10   4      200.06       33.94    100.83 o 
  -1  10   4        1.71      185.23     92.75 o 
   0  10   4      114.12      123.49     68.34 o 
   1  10   4      294.01      121.93    111.57 o 
   2  10   4      109.13        9.58     92.78 o 
   3  10   4       17.88       46.39     85.25 o 
   4  10   4        5.40      113.95     79.11 o 
   5  10   4      164.06      120.27     76.06 o 
  -5  11   4      128.82       58.79     88.09 o 
  -4  11   4       39.71      175.43     88.52 o 
  -3  11   4      125.72      136.05     90.38 o 
  -2  11   4      174.49       14.42    101.05 o 
  -1  11   4       27.18      100.13    100.13 o 
   0  11   4       91.05      149.04     66.92 o 
   1  11   4        8.76       33.73     93.15 o 
   2  11   4      197.72      112.14     99.15 o 
   3  11   4       13.02       91.31     91.31 o 
   4  11   4      142.60      237.65     77.61 o 
  -2  12   4        7.17       17.58     90.99 o 
  -1  12   4       11.63       71.95     86.24 o 
   0  12   4        1.96       63.14     63.14 o 
   1  12   4        4.90       70.33     86.34 o 
   2  12   4       24.62       12.50     82.69 o 
 -10   1   5       65.13      156.31     78.54 o 
  -9   1   5       27.01      139.69     78.86 o 
  -8   1   5      208.46      267.42     88.13 o 
  -7   1   5        1.63       53.29     82.09 o 
  -6   1   5     2912.85     3084.49    144.60 o 
  -5   1   5      971.41     1036.93     98.43 o 
  -4   1   5      365.48      302.45     69.86 o 
  -3   1   5     2060.05     2092.93     88.85 o 
  -2   1   5    14145.24    14223.04    184.78 o 
  -1   1   5      403.58      446.19     50.19 o 
   0   1   5      345.32      274.41    115.49 o 
   1   1   5    10908.50    10880.40    192.44 o 
   2   1   5     4885.54     4850.64    136.77 o 
   3   1   5       58.63       48.26     52.88 o 
   4   1   5      261.66      229.19     69.43 o 
   5   1   5     1869.65     1863.46    117.98 o 
   6   1   5      257.95       78.32     76.34 o 
   7   1   5       72.68       29.55     77.45 o 
   8   1   5       17.00      135.43     63.95 o 
   9   1   5       37.30       51.89     70.13 o 
 -10   2   5       82.00      117.44     77.19 o 
  -9   2   5      465.59      383.87     89.52 o 
  -8   2   5      283.42      300.97     89.49 o 
  -7   2   5      109.67       27.24     88.31 o 
  -6   2   5      529.81      506.31     82.83 o 
  -5   2   5      749.98      822.52     82.42 o 
  -4   2   5     1517.67     1374.12     84.31 o 
  -3   2   5      197.30      179.86     48.84 o 
  -2   2   5      289.28      170.46     49.35 o 
  -1   2   5       92.20       57.27     45.97 o 
   0   2   5       51.48       86.94     35.70 o 
   1   2   5      336.48      288.01     57.84 o 
   2   2   5     1044.08     1097.46     76.22 o 
   3   2   5      773.48      730.11     74.75 o 
   4   2   5      379.93      337.88     74.74 o 
   5   2   5      231.59      292.83     70.63 o 
   6   2   5      843.86      989.14     89.47 o 
   7   2   5      281.85      262.54     78.27 o 
   8   2   5      347.30      391.42     80.28 o 
   9   2   5      110.28      151.08     64.74 o 
 -10   3   5       39.07       20.38     69.00 o 
  -9   3   5      136.23        8.97     80.08 o 
  -8   3   5      170.53      316.91     78.91 o 
  -7   3   5       12.98       21.49     77.28 o 
  -6   3   5      291.89      182.60     82.90 o 
  -5   3   5      148.41       60.64     70.02 o 
  -4   3   5     1438.08     1400.55     90.70 o 
  -3   3   5        0.87        5.15     46.39 o 
  -2   3   5     2115.29     2067.09     91.81 o 
  -1   3   5     2509.18     2455.68     94.26 o 
   0   3   5     2101.18     2006.29    180.38 o 
   1   3   5     1691.19     1923.19     88.99 o 
   2   3   5      274.40      302.95     65.72 o 
   3   3   5     2279.16     2206.17    110.30 o 
   4   3   5      192.10      144.85     68.62 o 
   5   3   5      268.21      346.31     79.25 o 
   6   3   5      251.40      106.20     80.93 o 
   7   3   5       86.62       44.08     79.27 o 
   8   3   5        3.17       50.32     69.16 o 
   9   3   5      117.99       41.43     66.05 o 
 -10   4   5        4.29       98.91     62.74 o 
  -9   4   5       64.79        8.51     83.72 o 
  -8   4   5      120.20      205.71     79.40 o 
  -7   4   5      427.68      435.32     82.30 o 
  -6   4   5        3.46       58.36     78.29 o 
  -5   4   5      644.73      627.85     87.10 o 
  -4   4   5      147.90      103.86     65.62 o 
  -3   4   5        0.78        8.70     56.84 o 
  -2   4   5      416.30      303.32     67.33 o 
  -1   4   5      235.02      326.57     58.58 o 
   0   4   5      173.36       96.04     41.86 o 
   1   4   5      138.27      154.19     60.42 o 
   2   4   5       79.25       53.92     61.10 o 
   3   4   5       15.42       43.61     63.02 o 
   4   4   5      595.52      698.07     92.20 o 
   5   4   5      157.03       90.77     74.14 o 
   6   4   5       50.25       55.00     64.83 o 
   7   4   5      170.87      189.40     72.97 o 
   8   4   5       61.51      104.89     68.43 o 
   9   4   5       60.01       35.91     58.68 o 
 -10   5   5       96.03       74.17     57.70 o 
  -9   5   5        3.56       57.25     76.04 o 
  -8   5   5      135.34      146.66     83.65 o 
  -7   5   5      168.82      269.16     74.38 o 
  -6   5   5       75.65       40.55     74.83 o 
  -5   5   5       12.04       33.92     69.40 o 
  -4   5   5     4664.41     4964.27    153.04 o 
  -3   5   5      539.65      563.31     78.07 o 
  -2   5   5       61.26       25.13     67.76 o 
  -1   5   5     2281.26     2391.53    112.31 o 
   0   5   5     4905.83     5132.30    110.00 o 
   1   5   5       50.68       33.55     66.02 o 
   2   5   5      234.74      188.12     71.41 o 
   3   5   5     2734.15     2906.84    124.06 o 
   4   5   5      690.93      691.68     86.59 o 
   5   5   5       47.33      109.25     68.02 o 
   6   5   5       81.50       71.34     70.66 o 
   7   5   5      145.75      159.23     68.48 o 
   8   5   5        0.20        3.58     64.10 o 
  -9   6   5        0.87       70.27     74.06 o 
  -8   6   5        4.80       34.18     80.58 o 
  -7   6   5      207.40      122.37     83.40 o 
  -6   6   5       19.93       55.57     82.36 o 
  -5   6   5        1.62       36.76     82.75 o 
  -4   6   5        9.07       85.00     72.50 o 
  -3   6   5      817.88      661.04     88.99 o 
  -2   6   5       14.78       10.93     66.37 o 
  -1   6   5      208.91      289.58     69.78 o 
   0   6   5       54.81      119.97     51.35 o 
   1   6   5       52.45       52.29     74.15 o 
   2   6   5      557.40      572.15     94.46 o 
   3   6   5       61.34      149.06     70.17 o 
   4   6   5        0.49       95.97     67.84 o 
   5   6   5       67.77      108.98     70.26 o 
   6   6   5      103.30      231.28     70.86 o 
   7   6   5       61.39       45.45     68.83 o 
   8   6   5        1.10       64.92     64.92 o 
  -8   7   5      241.09      150.20     86.71 o 
  -7   7   5       71.71      181.29     83.79 o 
  -6   7   5       70.65        0.00     89.47 o 
  -5   7   5        5.02       34.95     78.44 o 
  -4   7   5      982.43     1255.66    108.68 o 
  -3   7   5       78.33       16.38     87.31 o 
  -2   7   5      651.55      475.86    101.09 o 
  -1   7   5     1237.52     1219.97    111.65 o 
   0   7   5     1582.92     1723.74     86.28 o 
   1   7   5        0.79      115.71     76.21 o 
   2   7   5       87.25       92.13     83.76 o 
   3   7   5      737.91      909.07    106.57 o 
   4   7   5      105.02      126.27     81.15 o 
   5   7   5        0.63       49.63     75.08 o 
   6   7   5       89.24       51.44     73.92 o 
   7   7   5      153.82       50.67     69.47 o 
  -8   8   5       22.93       74.53     74.53 o 
  -7   8   5      270.89      160.88     93.58 o 
  -6   8   5       97.07       81.68     91.01 o 
  -5   8   5       20.30       13.71     94.03 o 
  -4   8   5      138.28      221.79     92.23 o 
  -3   8   5      333.83      433.45     93.65 o 
  -2   8   5        5.20        4.42     86.01 o 
  -1   8   5      530.04      519.94    100.07 o 
   0   8   5      203.13      180.97     67.85 o 
   1   8   5       78.74       94.43     92.49 o 
   2   8   5      189.17       85.47     96.81 o 
   3   8   5       38.03       22.24     81.67 o 
   4   8   5      116.15       26.03     78.09 o 
   5   8   5       36.91      128.30     77.98 o 
   6   8   5      157.20      187.05     83.21 o 
   7   8   5       34.59       10.00     57.96 o 
  -7   9   5        6.71       81.39     81.39 o 
  -6   9   5       97.05       98.34     98.34 o 
  -5   9   5        6.94        7.27     81.56 o 
  -4   9   5       21.12       92.84     92.84 o 
  -3   9   5       16.01      122.39     84.18 o 
  -2   9   5      260.86      274.23     98.05 o 
  -1   9   5        4.33       14.27     91.19 o 
   0   9   5       41.56       74.61     63.54 o 
   1   9   5      508.77      371.23    100.29 o 
   2   9   5       34.82       90.62     90.62 o 
   3   9   5       38.33       92.50     92.50 o 
   4   9   5        1.07        0.00     84.01 o 
   5   9   5       56.51      135.46     76.63 o 
   6   9   5        3.55       49.15     65.11 o 
  -6  10   5       45.98       52.80     74.55 o 
  -5  10   5       87.91       48.47     91.70 o 
  -4  10   5       12.83       23.08     85.93 o 
  -3  10   5      279.98      170.76    101.27 o 
  -2  10   5       35.74       48.18     89.64 o 
  -1  10   5      215.77      126.49     97.81 o 
   0  10   5      255.85      313.05     80.28 o 
   1  10   5      125.78       14.42     97.48 o 
   2  10   5      139.14      214.80     88.37 o 
   3  10   5       11.25       48.71     88.03 o 
   4  10   5      109.88       36.76     73.82 o 
   5  10   5        0.06       10.82     64.61 o 
  -4  11   5       26.90       21.17     84.09 o 
  -3  11   5       15.40       94.48     94.48 o 
  -2  11   5      250.24      295.17     90.13 o 
  -1  11   5        8.17      100.14    100.14 o 
   0  11   5        6.82       22.03     64.53 o 
   1  11   5      143.26       91.35     91.79 o 
   2  11   5       85.84       47.88     92.22 o 
   3  11   5       12.43       84.34     71.28 o 
 -10   0   6       84.94       75.14     81.87 o 
  -9   0   6      644.94      693.07    109.07 o 
  -8   0   6       11.21       60.45     88.46 o 
  -7   0   6       10.35       21.73     89.68 o 
  -6   0   6     2713.31     2543.48    168.16 o 
  -5   0   6     2735.06     2518.62    150.15 o 
  -4   0   6      312.67      392.83     92.50 o 
  -3   0   6      930.50     1126.87    102.94 o 
  -2   0   6     7660.56     7826.21    187.19 o 
  -1   0   6      445.43      361.33     71.94 o 
   0   0   6     2541.59     2636.19     85.78 o 
   1   0   6      128.22      110.06     64.33 o 
   2   0   6     1158.71     1096.46     96.77 o 
   3   0   6      464.89      526.07     80.73 o 
   4   0   6     1136.87     1178.35    102.50 o 
   5   0   6       69.14      128.20     71.66 o 
   6   0   6       90.78      111.40     76.53 o 
   7   0   6     1060.22     1227.21    101.44 o 
   8   0   6      200.36      110.84     75.53 o 
   9   0   6        2.12       29.84     55.99 o 
 -10   1   6       34.96        4.52     69.35 o 
  -9   1   6        0.82       10.19     84.92 o 
  -8   1   6        3.25      137.79     93.00 o 
  -7   1   6       26.17      151.52     87.60 o 
  -6   1   6       20.95       49.35     85.15 o 
  -5   1   6        0.44        8.89     75.69 o 
  -4   1   6      161.04      233.35     63.55 o 
  -3   1   6     1508.68     1509.34     82.98 o 
  -2   1   6      136.60      101.27     54.19 o 
  -1   1   6        7.62       51.10     49.34 o 
   0   1   6      893.72      843.12    263.82 o 
   1   1   6     1355.05     1491.63     96.05 o 
   2   1   6      811.88      876.35     81.20 o 
   3   1   6      234.86      291.37     66.20 o 
   4   1   6      664.63      529.06     85.54 o 
   5   1   6       95.02      114.44     66.11 o 
   6   1   6        0.91       47.46     66.70 o 
   7   1   6       35.07       16.87     76.82 o 
   8   1   6       40.00       42.72     62.96 o 
   9   1   6        2.75       13.06     54.08 o 
 -10   2   6       25.26        8.50     72.63 o 
  -9   2   6      441.53      335.95     92.33 o 
  -8   2   6        0.18        4.95     82.66 o 
  -7   2   6      382.38      348.12     97.68 o 
  -6   2   6      814.63     1004.74    103.12 o 
  -5   2   6     1659.52     1760.32    116.01 o 
  -4   2   6      713.32      572.54     78.69 o 
  -3   2   6       21.87       10.98     51.14 o 
  -2   2   6     3905.43     3990.60    120.20 o 
  -1   2   6      192.89      236.50     61.58 o 
   0   2   6      645.36      580.62    144.84 o 
   1   2   6      414.51      549.42     69.49 o 
   2   2   6     1863.05     1834.98    107.52 o 
   3   2   6      650.82      681.56     80.63 o 
   4   2   6      910.38      866.86     90.59 o 
   5   2   6      505.57      459.89     81.50 o 
   6   2   6        0.24       75.46     75.46 o 
   7   2   6      242.66      127.10     77.26 o 
   8   2   6        0.69       62.20     62.20 o 
   9   2   6        1.28        3.17     52.96 o 
 -10   3   6        0.02       63.01     68.00 o 
  -9   3   6       13.33        0.00     82.25 o 
  -8   3   6       64.60       88.58     76.74 o 
  -7   3   6       16.57       82.55     82.55 o 
  -6   3   6      346.22      428.80     89.59 o 
  -5   3   6        5.74       58.91     68.85 o 
  -4   3   6      745.73      792.00     81.48 o 
  -3   3   6      669.09      651.10     77.79 o 
  -2   3   6      291.66      337.37     59.31 o 
  -1   3   6      482.87      431.36     70.91 o 
   0   3   6     3597.79     3668.71    388.11 o 
   1   3   6     3939.45     4387.70    139.63 o 
   2   3   6       90.67       87.42     65.32 o 
   3   3   6      600.98      675.25     87.38 o 
   4   3   6     1394.95     1426.74    105.89 o 
   5   3   6      910.02     1036.83     93.96 o 
   6   3   6       19.77       86.02     68.39 o 
   7   3   6       56.97      115.50     59.99 o 
   8   3   6      118.64       94.43     62.49 o 
  -9   4   6        1.99       77.15     77.15 o 
  -8   4   6      244.40      214.31     87.51 o 
  -7   4   6      775.68      746.29     96.83 o 
  -6   4   6      322.85      332.47     87.18 o 
  -5   4   6       22.08       61.13     69.24 o 
  -4   4   6     5618.44     5724.89    166.66 o 
  -3   4   6     1023.67      985.19     85.64 o 
  -2   4   6     1523.77     1567.25     98.43 o 
  -1   4   6       45.58      132.82     59.01 o 
   0   4   6     2293.72     2426.52     83.69 o 
   1   4   6       25.70       10.69     64.56 o 
   2   4   6     1027.00     1042.54     98.36 o 
   3   4   6       20.83       41.90     71.23 o 
   4   4   6       38.81       43.42     75.60 o 
   5   4   6      703.30      595.87     92.85 o 
   6   4   6      218.83      218.27     80.46 o 
   7   4   6       12.58       19.33     70.96 o 
   8   4   6      146.14       62.26     69.88 o 
  -9   5   6        5.81      167.48     69.77 o 
  -8   5   6        0.37       30.37     83.15 o 
  -7   5   6      330.07      238.25     89.76 o 
  -6   5   6       11.76        8.59     82.98 o 
  -5   5   6      842.71      794.33    102.48 o 
  -4   5   6        0.15       72.85     71.04 o 
  -3   5   6     1372.15     1524.74    107.14 o 
  -2   5   6      199.79      233.84     79.70 o 
  -1   5   6      423.01      255.45     80.28 o 
   0   5   6        4.19       77.53     51.95 o 
   1   5   6      466.22      582.20     81.85 o 
   2   5   6        7.75       76.85     76.85 o 
   3   5   6       12.96       40.08     74.33 o 
   4   5   6      254.96      268.80     84.06 o 
   5   5   6       92.35        8.19     80.25 o 
   6   5   6       10.09       68.28     68.28 o 
   7   5   6       24.78       69.81     69.81 o 
   8   5   6      132.60       87.35     67.94 o 
  -9   6   6        1.67       63.28     65.64 o 
  -8   6   6       67.02      185.59     80.26 o 
  -7   6   6      643.60      572.19    101.64 o 
  -6   6   6        6.54       88.09     88.09 o 
  -5   6   6       58.13       68.95     83.31 o 
  -4   6   6      631.43      752.87    101.43 o 
  -3   6   6       40.27       48.26     85.35 o 
  -2   6   6       19.55       22.74     63.61 o 
  -1   6   6      376.08      561.87     87.58 o 
   0   6   6     1435.39     1533.66     81.76 o 
   1   6   6      205.81      108.11     87.81 o 
   2   6   6      562.28      707.14     91.65 o 
   3   6   6      147.49      227.85     78.04 o 
   4   6   6      131.51       75.59     80.35 o 
   5   6   6      213.85      333.23     77.74 o 
   6   6   6      338.66      234.71     87.31 o 
   7   6   6        4.13       66.80     66.80 o 
  -8   7   6       44.51      196.25     71.52 o 
  -7   7   6        3.82       52.42     86.94 o 
  -6   7   6       64.19       31.56     88.21 o 
  -5   7   6      186.62      153.06     85.15 o 
  -4   7   6      130.22      208.04     85.94 o 
  -3   7   6      265.51      388.00     92.37 o 
  -2   7   6      806.46      604.26    103.90 o 
  -1   7   6     1071.53      977.09    115.67 o 
   0   7   6       30.51      127.90     58.39 o 
   1   7   6        6.59       31.17     82.15 o 
   2   7   6      874.58      869.45    102.73 o 
   3   7   6     1158.07      828.96    115.50 o 
   4   7   6      146.60      145.53     82.33 o 
   5   7   6        1.38       44.87     70.72 o 
   6   7   6      266.88      191.22     75.45 o 
   7   7   6        0.66        3.25     55.14 o 
  -7   8   6       45.72      128.89     82.23 o 
  -6   8   6       96.39       66.75     86.18 o 
  -5   8   6      149.26       98.40     98.40 o 
  -4   8   6      362.45      366.04     98.80 o 
  -3   8   6       25.36      101.33     91.41 o 
  -2   8   6      564.79      532.58    105.89 o 
  -1   8   6       10.30       65.21     80.11 o 
   0   8   6      397.53      372.61     68.73 o 
   1   8   6       52.33       18.69     91.41 o 
   2   8   6      147.38      322.75     92.23 o 
   3   8   6       43.57      111.86     81.40 o 
   4   8   6      138.94      268.02     79.01 o 
   5   8   6       36.47       74.57     73.95 o 
   6   8   6        0.25        6.94     63.78 o 
  -6   9   6       44.75      163.15     78.35 o 
  -5   9   6      299.01      289.67     91.88 o 
  -4   9   6       44.13       32.25     92.91 o 
  -3   9   6      204.34      173.85     89.29 o 
  -2   9   6      112.23       23.79     94.90 o 
  -1   9   6      762.18      635.75    114.97 o 
   0   9   6        1.67       55.58     61.16 o 
   1   9   6       67.61       14.27     87.59 o 
   2   9   6      200.57      217.27     94.64 o 
   3   9   6      210.87      123.01     87.21 o 
   4   9   6       20.52        4.07     76.42 o 
   5   9   6        9.83       93.56     67.91 o 
  -5  10   6       79.34       89.63     77.76 o 
  -4  10   6       38.02       30.49     86.79 o 
  -3  10   6        0.05       13.61     90.74 o 
  -2  10   6      149.48        4.65     96.84 o 
  -1  10   6        7.73       94.42     94.42 o 
   0  10   6       50.99       84.79     63.65 o 
   1  10   6       10.19       59.82     89.63 o 
   2  10   6       49.29       26.39     86.11 o 
   3  10   6       16.40        4.06     76.68 o 
  -2  11   6        0.55      127.17     78.40 o 
  -1  11   6       75.20       12.93     88.14 o 
   0  11   6       13.67       44.61     57.31 o 
   1  11   6       81.80       66.21     83.80 o 
  -9   1   7      193.31      145.28     88.33 o 
  -8   1   7        0.18       86.53     94.92 o 
  -7   1   7      282.27      175.83    105.40 o 
  -6   1   7       79.71        5.30    100.25 o 
  -5   1   7      479.92      641.01     93.97 o 
  -4   1   7      884.61      783.30     98.75 o 
  -3   1   7      899.48     1037.61     84.48 o 
  -2   1   7      151.18      200.44     60.82 o 
  -1   1   7        0.81       67.78     66.51 o 
   0   1   7     4695.70     4234.74    827.01 o 
   1   1   7     1387.77     1437.46    110.60 o 
   2   1   7       72.07      135.14     73.40 o 
   3   1   7     1048.95     1042.10    104.91 o 
   4   1   7     1239.62     1397.80    113.54 o 
   5   1   7      111.43       84.99     73.66 o 
   6   1   7       32.14       39.09     70.21 o 
   7   1   7      164.81      273.48     70.60 o 
   8   1   7      117.74       75.95     62.52 o 
  -9   2   7       28.42       13.99     77.97 o 
  -8   2   7        4.18       25.03     87.82 o 
  -7   2   7      445.49      255.15    100.68 o 
  -6   2   7      455.14      433.92     99.32 o 
  -5   2   7      714.88      872.24     96.65 o 
  -4   2   7      372.46      375.33     80.73 o 
  -3   2   7      538.05      590.59     75.69 o 
  -2   2   7     1222.35     1256.69     88.97 o 
  -1   2   7      104.87       40.25     65.84 o 
   0   2   7       50.31        6.25     49.18 o 
   1   2   7      159.84       50.67     79.99 o 
   2   2   7      358.85      404.44     82.67 o 
   3   2   7        5.71       81.86     81.86 o 
   4   2   7       46.07        8.63     77.67 o 
   5   2   7       68.26       59.70     76.34 o 
   6   2   7       37.57       54.81     74.35 o 
   7   2   7       57.12       78.02     67.12 o 
   8   2   7       73.34       66.82     56.89 o 
  -9   3   7       58.83       77.64     86.47 o 
  -8   3   7        2.48       18.58     81.02 o 
  -7   3   7      157.35      199.34     88.77 o 
  -6   3   7      126.95      305.11     84.53 o 
  -5   3   7       86.96       39.64     78.05 o 
  -4   3   7       88.23       76.36     72.63 o 
  -3   3   7      464.87      494.62     86.32 o 
  -2   3   7      520.36      498.33     77.22 o 
  -1   3   7      571.91      619.70     78.48 o 
   0   3   7      515.88      704.08     85.29 o 
   1   3   7       30.60       94.75     68.38 o 
   2   3   7     1515.48     1280.42    115.44 o 
   3   3   7       14.64       82.96     76.26 o 
   4   3   7      256.48      275.79     82.73 o 
   5   3   7       44.03       25.38     71.09 o 
   6   3   7      115.83       81.95     72.58 o 
   7   3   7        0.54       60.14     65.51 o 
  -9   4   7       38.20       43.92     73.95 o 
  -8   4   7        8.22       35.13     80.94 o 
  -7   4   7       72.32        8.93     85.08 o 
  -6   4   7      343.68      433.39     89.26 o 
  -5   4   7      108.61      114.72     79.46 o 
  -4   4   7        0.78       76.74     76.74 o 
  -3   4   7      550.52      617.37     88.61 o 
  -2   4   7      648.87      710.65     89.50 o 
  -1   4   7       36.12      128.72     74.91 o 
   0   4   7       99.17      193.21     55.34 o 
   1   4   7      256.17      226.12     91.26 o 
   2   4   7       37.84       49.91     79.57 o 
   3   4   7        2.49       16.83     80.29 o 
   4   4   7        4.42       77.35     77.35 o 
   5   4   7       11.73       83.38     68.79 o 
   6   4   7       16.56       83.48     71.88 o 
   7   4   7        0.55       43.01     62.71 o 
  -8   5   7       17.70       92.28     73.85 o 
  -7   5   7      180.09      277.55     78.94 o 
  -6   5   7        7.85       80.47     80.47 o 
  -5   5   7      371.99      595.12     93.33 o 
  -4   5   7       58.79       57.80     83.60 o 
  -3   5   7      111.22      221.66     81.51 o 
  -2   5   7     1205.97     1181.16    116.19 o 
  -1   5   7      919.88      939.02    102.62 o 
   0   5   7       79.32      123.48     95.62 o 
   1   5   7      283.37      319.06     86.64 o 
   2   5   7     1931.32     1837.35    127.21 o 
   3   5   7      292.75      306.32     91.41 o 
   4   5   7        5.16        8.50     77.00 o 
   5   5   7      311.73      390.96     82.40 o 
   6   5   7      222.94      199.36     74.35 o 
   7   5   7       24.58       16.81     56.94 o 
  -8   6   7       74.82       75.62     75.62 o 
  -7   6   7        1.26       84.27     84.27 o 
  -6   6   7        0.54       39.98     83.93 o 
  -5   6   7       90.41       61.95     86.49 o 
  -4   6   7      121.85       86.45     86.45 o 
  -3   6   7        3.23        0.00     84.40 o 
  -2   6   7       33.01        4.33     90.05 o 
  -1   6   7      193.49      255.54     88.10 o 
   0   6   7        5.02       10.73     60.28 o 
   1   6   7      206.79      414.99     86.55 o 
   2   6   7        3.75       71.67     80.37 o 
   3   6   7       67.03       52.79     76.99 o 
   4   6   7       29.78       38.31     78.33 o 
   5   6   7       61.63       88.30     76.56 o 
   6   6   7       76.11       72.58     63.08 o 
  -7   7   7      239.81      276.44     89.91 o 
  -6   7   7       98.86      219.23     77.69 o 
  -5   7   7      265.75      188.43     93.26 o 
  -4   7   7       20.57      157.69     82.46 o 
  -3   7   7      364.87      294.20     98.45 o 
  -2   7   7      527.62      503.03    102.24 o 
  -1   7   7      520.50      579.50    107.01 o 
   0   7   7      168.08      136.75     72.41 o 
   1   7   7       44.18       46.62     84.88 o 
   2   7   7      269.32      274.94     93.88 o 
   3   7   7       66.89       61.89     85.53 o 
   4   7   7        1.43       20.88     82.40 o 
   5   7   7      129.55       80.35     71.69 o 
  -6   8   7       27.98      203.87     77.75 o 
  -5   8   7      208.82      241.79     84.21 o 
  -4   8   7      317.23      153.98     93.90 o 
  -3   8   7        2.58      110.72     88.26 o 
  -2   8   7       49.59       93.59     93.59 o 
  -1   8   7      205.19      171.09     94.57 o 
   0   8   7      568.80      407.98     72.35 o 
   1   8   7       58.16       23.55     88.39 o 
   2   8   7        0.59       27.35     83.57 o 
   3   8   7        2.90       30.21     83.83 o 
   4   8   7        3.21      146.89     63.18 o 
   5   8   7        2.07       10.52     67.27 o 
  -5   9   7       21.91       94.10     81.92 o 
  -4   9   7        7.98      177.89     77.23 o 
  -3   9   7       16.11       88.92     88.92 o 
  -2   9   7        0.77       83.27     89.23 o 
  -1   9   7        8.33       37.52     86.21 o 
   0   9   7      343.06      212.84     69.78 o 
   1   9   7       42.81       68.52     88.47 o 
   2   9   7      125.60       47.91     83.86 o 
   3   9   7       19.32      120.71     69.00 o 
  -3  10   7       37.84       33.09     77.36 o 
  -2  10   7        2.47       38.66     76.98 o 
  -1  10   7      267.76       87.40     98.87 o 
   0  10   7        3.90       13.25    114.79 o 
   1  10   7      188.20       83.60     87.08 o 
  -9   0   8       48.62      174.67     84.04 o 
  -8   0   8        0.20       55.29     94.17 o 
  -7   0   8     1204.31     1140.72    132.83 o 
  -6   0   8      747.83      727.48    108.35 o 
  -5   0   8       72.73      166.50     95.16 o 
  -4   0   8      181.04      132.31    105.28 o 
  -3   0   8     2741.07     3046.88    146.24 o 
  -2   0   8      228.34      265.14     92.24 o 
  -1   0   8        2.82        5.15     85.96 o 
   0   0   8     2222.43     2190.18    102.33 o 
   1   0   8      587.28      679.32    107.08 o 
   2   0   8       68.92       35.18     88.58 o 
   3   0   8       81.47        0.00     87.61 o 
   4   0   8      606.29      663.56     94.78 o 
   5   0   8        1.66       22.99     79.73 o 
   6   0   8      487.71      412.11     79.37 o 
   7   0   8        0.96       25.23     59.98 o 
  -9   1   8        9.10       55.58     79.41 o 
  -8   1   8        0.39       31.52     89.20 o 
  -7   1   8        9.71       11.05     89.42 o 
  -6   1   8       76.71      119.47     93.72 o 
  -5   1   8      151.54      111.90     84.94 o 
  -4   1   8        1.48       30.19     71.95 o 
  -3   1   8       30.92       90.58     63.48 o 
  -2   1   8      175.40      217.61     66.50 o 
  -1   1   8       83.68       44.86     74.27 o 
   0   1   8       15.96       46.38     73.64 o 
   1   1   8      164.53       74.88     88.58 o 
   2   1   8      472.58      615.79     96.87 o 
   3   1   8      305.18      241.65     84.89 o 
   4   1   8        2.65       37.31     82.08 o 
   5   1   8        2.37       53.62     75.87 o 
   6   1   8      135.65        4.10     74.59 o 
   7   1   8      104.56       38.98     60.06 o 
  -8   2   8        1.96       81.58     89.65 o 
  -7   2   8      356.93      262.06    104.79 o 
  -6   2   8       13.15       70.43     86.48 o 
  -5   2   8      424.76      460.32     94.69 o 
  -4   2   8      431.53      503.93     83.09 o 
  -3   2   8     2585.54     2558.45    125.56 o 
  -2   2   8      622.73      604.14     87.06 o 
  -1   2   8      638.53      571.87     88.17 o 
   0   2   8     1789.71     1806.71    292.87 o 
   1   2   8      909.44      932.83     99.28 o 
   2   2   8      190.36      244.62     83.04 o 
   3   2   8      189.24      191.23     79.66 o 
   4   2   8      309.59      288.21     83.75 o 
   5   2   8       46.89       69.24     69.24 o 
   6   2   8       38.24       95.57     69.66 o 
   7   2   8       18.80       23.98     61.75 o 
  -8   3   8       42.26       82.21     82.21 o 
  -7   3   8       15.25       63.50     83.39 o 
  -6   3   8       32.90       30.76     83.52 o 
  -5   3   8       12.77       49.64     81.02 o 
  -4   3   8       14.39       27.48     79.45 o 
  -3   3   8      347.08      351.37     82.53 o 
  -2   3   8       36.74       73.27     82.18 o 
  -1   3   8      892.64      833.36    101.96 o 
   0   3   8      676.65      592.60    104.35 o 
   1   3   8        4.58       17.81     88.23 o 
   2   3   8       98.41      192.29     85.66 o 
   3   3   8      603.59      491.53    101.10 o 
   4   3   8      219.55      438.62     87.72 o 
   5   3   8      134.35      125.72     81.46 o 
   6   3   8      149.30       80.37     74.69 o 
  -8   4   8       31.31       81.50     74.93 o 
  -7   4   8       81.27      160.08     82.20 o 
  -6   4   8        6.67      104.08     75.89 o 
  -5   4   8     1848.90     1852.89    122.79 o 
  -4   4   8       88.71        8.22     85.95 o 
  -3   4   8      483.68      600.69     93.10 o 
  -2   4   8      273.82      295.23     86.87 o 
  -1   4   8      816.65      729.56     95.33 o 
   0   4   8        0.92       42.77     55.07 o 
   1   4   8       18.99       84.54     84.54 o 
   2   4   8      464.15      414.72     94.58 o 
   3   4   8        1.58       13.29     83.78 o 
   4   4   8      203.37      270.96     82.63 o 
   5   4   8        3.98       73.33     73.33 o 
   6   4   8       47.10       32.73     63.30 o 
  -7   5   8        0.11       16.69     77.38 o 
  -6   5   8      146.42      133.88     94.10 o 
  -5   5   8        1.28       84.80     84.80 o 
  -4   5   8      344.35      402.88     94.31 o 
  -3   5   8        2.28       51.42     83.36 o 
  -2   5   8      138.29      149.37     87.23 o 
  -1   5   8        1.37       45.38     81.14 o 
   0   5   8        1.92       48.83     61.45 o 
   1   5   8       52.20       13.90     90.94 o 
   2   5   8       47.43       18.18     82.40 o 
   3   5   8      177.32      220.97     84.08 o 
   4   5   8       12.84       80.50     80.50 o 
   5   5   8       44.52       93.12     67.88 o 
   6   5   8       35.11       23.75     58.11 o 
  -7   6   8       10.18       35.61     77.85 o 
  -6   6   8        2.34       71.87     80.32 o 
  -5   6   8      265.50      477.88     91.14 o 
  -4   6   8       10.72       87.08     87.08 o 
  -3   6   8        0.92       85.13     85.13 o 
  -2   6   8      745.28      897.43    103.39 o 
  -1   6   8      719.54      746.32    109.97 o 
   0   6   8       68.55      149.77     59.62 o 
   1   6   8       55.72       23.41     93.18 o 
   2   6   8      495.65      620.69     96.58 o 
   3   6   8      136.39       43.59     81.74 o 
   4   6   8       21.06       64.96     71.48 o 
   5   6   8        5.26      145.65     59.63 o 
  -6   7   8        5.80       20.06     79.84 o 
  -5   7   8       26.12       89.90     89.90 o 
  -4   7   8      120.01      205.95     86.42 o 
  -3   7   8      302.10      144.01     95.68 o 
  -2   7   8      220.74      429.18     92.20 o 
  -1   7   8      358.91      395.27     99.80 o 
   0   7   8       15.85        9.43     60.05 o 
   1   7   8      476.72      344.40     99.60 o 
   2   7   8      115.19       80.53     83.43 o 
   3   7   8       12.10       82.17     82.17 o 
   4   7   8       21.30       15.24     66.82 o 
  -5   8   8       92.19      122.86     74.67 o 
  -4   8   8       32.00       29.44     88.15 o 
  -3   8   8      109.28       92.96     92.96 o 
  -2   8   8       24.22       36.23     85.43 o 
  -1   8   8       21.74      119.75     87.66 o 
   0   8   8       11.52       22.96     61.05 o 
   1   8   8        0.81       84.29     84.29 o 
   2   8   8       25.95        4.22     85.45 o 
   3   8   8        6.75       77.63     67.44 o 
  -3   9   8       10.20       77.97     77.97 o 
  -2   9   8       57.61       46.49     82.06 o 
  -1   9   8       75.94      116.09     81.93 o 
   0   9   8        0.37       34.29     80.94 o 
   1   9   8      144.54       45.07     82.01 o 
  -8   1   9        4.12       33.04     74.19 o 
  -7   1   9      201.81        0.00    101.67 o 
  -6   1   9      259.99      276.21     95.37 o 
  -5   1   9      109.14       50.58     84.88 o 
  -4   1   9        0.15       11.34     70.77 o 
  -3   1   9      408.03      237.82     88.79 o 
  -2   1   9        6.87      111.83     76.12 o 
  -1   1   9      430.81      417.30     84.29 o 
   0   1   9       69.33       72.09     59.99 o 
   1   1   9      166.89       15.14     97.73 o 
   2   1   9      131.61      312.82     87.31 o 
   3   1   9      380.85      273.96     98.16 o 
   4   1   9        5.25       85.09     85.09 o 
   5   1   9       64.58       65.78     75.13 o 
  -7   2   9       59.03       77.39     77.92 o 
  -6   2   9        0.49       53.40     80.85 o 
  -5   2   9      138.16       32.84     83.77 o 
  -4   2   9      199.28      144.17     74.65 o 
  -3   2   9      303.33      230.79     90.09 o 
  -2   2   9       13.30      188.43     78.63 o 
  -1   2   9      175.42      168.20     83.93 o 
   0   2   9      940.50      865.12    121.31 o 
   1   2   9      298.44      318.36     95.26 o 
   2   2   9       23.16       80.84     84.66 o 
   3   2   9        6.11       18.46     69.38 o 
   4   2   9       41.72       85.14     85.14 o 
   5   2   9       16.06       55.52     70.52 o 
  -7   3   9       16.61       66.18     79.36 o 
  -6   3   9       27.14       41.79     85.25 o 
  -5   3   9      104.10       16.41     85.61 o 
  -4   3   9       54.30       48.35     83.76 o 
  -3   3   9       78.78       62.04     83.85 o 
  -2   3   9       71.14      107.92     89.48 o 
  -1   3   9       73.24       47.39     94.77 o 
   0   3   9       40.13       52.45     76.47 o 
   1   3   9      244.64      360.06     99.59 o 
   2   3   9      101.87      255.09     89.55 o 
   3   3   9       63.65      219.17     76.04 o 
   4   3   9      214.03      252.34     76.38 o 
   5   3   9       53.12       79.56     65.29 o 
  -7   4   9       56.92       89.23     73.49 o 
  -6   4   9        0.01       36.62     75.61 o 
  -5   4   9       17.43       57.75     83.72 o 
  -4   4   9      148.82      248.40     86.06 o 
  -3   4   9       92.85      131.73     84.67 o 
  -2   4   9       50.42       85.51     85.51 o 
  -1   4   9      140.09       75.35    100.37 o 
   0   4   9      157.53      170.01     64.16 o 
   1   4   9        5.24       65.80     91.61 o 
   2   4   9       23.82        9.12     88.20 o 
   3   4   9      105.12       13.05     89.43 o 
   4   4   9      100.82      104.74     74.09 o 
   5   4   9        0.65       21.42     63.08 o 
  -6   5   9        0.18      126.00     70.45 o 
  -5   5   9      372.61      340.12     86.23 o 
  -4   5   9       19.40       25.13     81.44 o 
  -3   5   9      269.30      160.11     87.51 o 
  -2   5   9       18.00       45.22     87.68 o 
  -1   5   9      257.23      257.99     96.91 o 
   0   5   9       19.00       42.53     62.00 o 
   1   5   9      412.43      251.33     96.06 o 
   2   5   9       19.97       22.32     74.35 o 
   3   5   9        4.64       54.48     76.29 o 
   4   5   9      133.01       41.90     71.59 o 
  -5   6   9        0.58       47.50     79.37 o 
  -4   6   9       49.11       37.28     80.84 o 
  -3   6   9        2.19       86.30     81.40 o 
  -2   6   9      158.95       53.95     85.29 o 
  -1   6   9       42.59       32.35     88.52 o 
   0   6   9       30.21       13.68     61.38 o 
   1   6   9        9.06      153.87     83.43 o 
   2   6   9       78.94       47.26     81.42 o 
   3   6   9       12.61       39.58     68.34 o 
  -4   7   9       10.97       71.08     75.56 o 
  -3   7   9       62.56       79.24     86.57 o 
  -2   7   9        0.11       95.66     82.96 o 
  -1   7   9      210.43      347.21     90.59 o 
   0   7   9        2.74       26.55     60.70 o 
   1   7   9      161.55      141.40     89.38 o 
   2   7   9        0.39       24.03     74.70 o 
  -1   8   9       54.04      102.71     74.08 o 
  -6   0  10       59.31       21.64     89.23 o 
  -5   0  10       85.97       28.32    102.18 o 
  -4   0  10      188.37      222.39     66.15 o 
  -3   0  10        0.27      107.50    107.50 o 
  -2   0  10      105.78      131.65     92.83 o 
  -1   0  10     1645.14     1222.89    134.44 o 
   0   0  10       42.03       30.93     63.45 o 
   1   0  10      214.59      152.16     96.02 o 
   2   0  10      559.90      475.39     97.05 o 
   3   0  10      457.82      259.57     88.18 o 
   4   0  10        2.98       70.40     70.40 o 
  -6   1  10      103.17      121.73     83.01 o 
  -5   1  10       16.94       83.27     83.27 o 
  -4   1  10        6.01       10.92     76.00 o 
  -3   1  10       28.58      115.66     76.99 o 
  -2   1  10        0.00       89.17     89.17 o 
  -1   1  10      174.25        0.00     91.23 o 
   0   1  10        0.26       18.41     63.18 o 
   1   1  10       65.37       84.84     92.15 o 
   2   1  10       35.98        9.51     84.29 o 
   3   1  10        0.96       30.87     77.04 o 
   4   1  10        0.31       23.60     66.78 o 
  -6   2  10       73.57       42.36     71.70 o 
  -5   2  10      268.51      274.77     77.77 o 
  -4   2  10      368.95      349.94     76.31 o 
  -3   2  10      281.12      208.48     93.30 o 
  -2   2  10      135.42       33.50     90.22 o 
  -1   2  10      754.22      808.11    103.37 o 
   0   2  10       92.97       16.93     61.36 o 
   1   2  10      100.14      138.08     85.58 o 
   2   2  10       25.31       27.29     83.39 o 
   3   2  10       93.52      215.79     77.90 o 
   4   2  10        0.64       41.52     66.15 o 
  -5   3  10        2.32       67.22     79.20 o 
  -4   3  10       74.21       61.24     77.17 o 
  -3   3  10       88.93       58.15     79.04 o 
  -2   3  10       11.55       82.52     86.21 o 
  -1   3  10        1.18       42.91     84.63 o 
   0   3  10        1.97       14.43     60.44 o 
   1   3  10        1.34       50.62     84.92 o 
   2   3  10        6.59       82.99     80.92 o 
   3   3  10        8.75       40.33     73.06 o 
  -5   4  10       16.84       32.96     70.90 o 
  -4   4  10       39.49      157.12     77.89 o 
  -3   4  10      419.43      250.62     90.67 o 
  -2   4  10      143.06       44.33     90.42 o 
  -1   4  10       70.12      170.86     86.27 o 
   0   4  10       96.37       84.67     59.12 o 
   1   4  10      439.99      347.20     89.26 o 
   2   4  10        2.45       16.72     80.41 o 
   3   4  10       76.52       45.68     78.03 o 
  -4   5  10       59.44       70.53     68.15 o 
  -3   5  10       49.09       88.17     77.07 o 
  -2   5  10       53.30       55.54     80.47 o 
  -1   5  10        6.38      181.40     78.02 o 
   0   5  10       91.32      132.54     72.72 o 
   1   5  10       37.30       12.71     83.29 o 
   2   5  10       49.24       35.37     76.17 o 
  -2   6  10      175.81      229.99     81.19 o 
  -1   6  10       11.50       84.47     84.47 o 
   0   6  10        1.42       74.34     86.37 o 
  -3   1  11        0.33       17.63     71.28 o 
  -2   1  11       23.31       65.61     72.30 o 
  -1   1  11       61.28       56.54     85.58 o 
   0   1  11      105.57      126.11     56.82 o 
   1   1  11        1.81       21.71     78.22 o 
  -3   2  11       31.71      107.67     72.13 o 
  -2   2  11       94.06      114.47     71.79 o 
  -1   2  11      157.15      169.57     75.97 o 
   0   2  11        5.17       16.21     58.74 o 
  -2   3  11       60.13      132.09     71.73 o 
  -1   3  11        1.49       38.16     72.29 o 
                                                 
